# Supplementary material for: Angiogenic mRNA and microRNA Gene Expression Signature Predicts a Novel Subtype of Serous Ovarian Cancer
Source: PLoS One. 2012 Feb 13;7(2):e30269. doi: 10.1371/journal.pone.0030269 (PMC3278409; doi:10.1371/journal.pone.0030269)
Supplement: File S1 — An Excel workbook containing the list of genes in the modules that define each of the four binary partitions found using rISIS, with each represented in separate tab. (XLSX) [file pone.0030269.s006.xlsx]

## Sheet: split1_genes
	gene.symbol	ensembl.id	weight
ILMN_1652975	DLK1	ENSG00000185559	0.61129
ILMN_1653028	COL4A1	ENSG00000187498	-1.49442
ILMN_1655236	GFPT2	ENSG00000131459	-1.27404
ILMN_1656837	RBP1	ENSG00000114115	1.88289
ILMN_1659936	PPP1R15A	ENSG00000087074	-1.63847
ILMN_1663080	LFNG	ENSG00000106003	-1.11149
ILMN_1663866	TGFBI	ENSG00000120708	-1.75979
ILMN_1666672	DCN	ENSG00000011465	-1.10047
ILMN_1666845	KRT17	ENSG00000128422	-1.61259
ILMN_1667626	EGLN3	ENSG00000129521	-2.36929
ILMN_1670490	PDPN	ENSG00000162493	-1.2338
ILMN_1671703	ACTA2	ENSG00000107796	-1.27005
ILMN_1672536	FBLN1	ENSG00000077942	-1.40447
ILMN_1675331	PEG3	ENSG00000198300	0.88423
ILMN_1677636	COMP	ENSG00000105664	-0.92616
ILMN_1678842	THBS2	ENSG00000186340	-1.68708
ILMN_1679267	TGM2	ENSG00000198959	-1.55604
ILMN_1682717	IER3	ENSG00000137312	-0.996186
ILMN_1685078	SERPINF1	ENSG00000132386	-1.13888
ILMN_1685433	COL8A1	ENSG00000144810	-1.48812
ILMN_1687848	C7	ENSG00000112936	0.777925
ILMN_1689111	CXCL12	ENSG00000107562	-1.11525
ILMN_1695880	LOX	ENSG00000113083	-3.81892
ILMN_1696749	LMNA	ENSG00000160789	-1.29447
ILMN_1701308	COL1A1	ENSG00000108821	-1.49292
ILMN_1701895	STAR	ENSG00000147465	1.15694
ILMN_1702363	SULF1	ENSG00000137573	-2.457
ILMN_1702858	ADHFE1	ENSG00000147576	1.41396
ILMN_1705750	TGM2	ENSG00000198959	-1.33148
ILMN_1706505	COL5A1	ENSG00000130635	-2.90006
ILMN_1706643	COL6A3	ENSG00000163359	-1.37821
ILMN_1707727	ANGPTL4	ENSG00000167772	-1.03618
ILMN_1708486	CNN2	ENSG00000064666	-1.41424
ILMN_1708934	ADM	ENSG00000148926	-1.50354
ILMN_1714991	S100A9	ENSG00000163220	-0.880242
ILMN_1715508	NNMT	ENSG00000166741	-1.15065
ILMN_1715748	FLNC	ENSG00000128591	-0.796037
ILMN_1715984	GREB1	ENSG00000196208	0.970696
ILMN_1720998	CA12	ENSG00000074410	-0.8899
ILMN_1721170	GREB1	ENSG00000196208	0.936138
ILMN_1721495	ADAMTSL2	ENSG00000197859	-1.88144
ILMN_1722713	FBLN1	ENSG00000077942	-1.33425
ILMN_1724994	COL4A2	ENSG00000134871	-1.59515
ILMN_1725090	CTHRC1	ENSG00000164932	-2.29068
ILMN_1726928	TCEA3	ENSG00000204219	1.49868
ILMN_1729117	COL5A2	ENSG00000204262	-2.80963
ILMN_1729487	GMPR	ENSG00000137198	1.54804
ILMN_1731185	LEPREL2	ENSG00000110811	-1.00786
ILMN_1731206	NKD2	ENSG00000145506	-1.34072
ILMN_1732151	COL6A1	ENSG00000142156	-1.3962
ILMN_1733415	MFAP5	ENSG00000197614	-0.756898
ILMN_1734387	DUSP4	ENSG00000120875	-1.30417
ILMN_1735192	COLEC11	ENSG00000118004	1.08623
ILMN_1735502	MGC33846	ENSG00000182103	1.09905
ILMN_1735996	NOX4	ENSG00000086991	-1.1999
ILMN_1736412	AMHR2	ENSG00000135409	1.07066
ILMN_1738684	NRXN2	ENSG00000110076	0.9973
ILMN_1740045	ESR2	ENSG00000140009	1.22605
ILMN_1741468	FAP	ENSG00000078098	-3.32223
ILMN_1741648	HLA-DQB2	ENSG00000232629	-0.859793
ILMN_1744381	SERPINE1	ENSG00000106366	-1.44718
ILMN_1749226	MMP11	ENSG00000099953	-2.2341
ILMN_1749866	GATA4	ENSG00000136574	1.07772
ILMN_1751016	LONRF2	ENSG00000170500	1.12491
ILMN_1751028	SERPINH1	ENSG00000149257	-1.26598
ILMN_1753278	RASL11B	ENSG00000128045	0.832641
ILMN_1766712	TCF21	ENSG00000118526	0.783625
ILMN_1768227	DCN	ENSG00000011465	-1.00629
ILMN_1769388	GJB2	ENSG00000165474	-5.61166
ILMN_1770290	CNN2	ENSG00000064666	-1.12278
ILMN_1771652	BAIAP2L2	ENSG00000128298	-1.11213
ILMN_1772627	D4S234E	ENSG00000168824	1.57671
ILMN_1773079	COL3A1	ENSG00000168542	-2.37107
ILMN_1774602	FBLN2	ENSG00000163520	-1.20568
ILMN_1777190	CFD	ENSG00000197766	-0.973031
ILMN_1778237	FN1	ENSG00000115414	-2.56114
ILMN_1778321	SLC2A6	ENSG00000160326	-1.40683
ILMN_1778668	TAGLN	ENSG00000149591	-1.35941
ILMN_1782004	BAPX1	ENSG00000109705	-2.48311
ILMN_1784300	TUBA4A	ENSG00000127824	-1.19218
ILMN_1785272	COL1A2	ENSG00000164692	-1.34872
ILMN_1787897	CXCL1	ENSG00000163739	-1.31508
ILMN_1789507	COL11A1	ENSG00000060718	-3.05881
ILMN_1790338	PRRX2	ENSG00000167157	-1.15378
ILMN_1790529	LUM	ENSG00000139329	-1.93158
ILMN_1790689	CRISPLD2	ENSG00000103196	-1.60596
ILMN_1790761	POSTN	ENSG00000133110	-4.50006
ILMN_1791726	TUBB3	ENSG00000198211	-0.911644
ILMN_1792455	TMEM158	ENSG00000178550	-2.56851
ILMN_1792679	ITGA5	ENSG00000161638	-2.85398
ILMN_1794337	VDR	ENSG00000111424	-1.56711
ILMN_1795325	ACTG2	ENSG00000163017	-1.19684
ILMN_1796629	EDNRA	ENSG00000151617	-1.51019
ILMN_1797236	TGM2	ENSG00000198959	-1.23836
ILMN_1797519	DLK1	ENSG00000185559	0.449046
ILMN_1798256	UPP1	ENSG00000183696	-1.3661
ILMN_1803213	MXRA5	ENSG00000101825	-1.38299
ILMN_1810172	SFRP4	ENSG00000106483	-0.756262
ILMN_1811238	HAK	ENSG00000198796	-3.05182
ILMN_1811851	PRRX1	ENSG00000116132	-4.19425

## Sheet: split2_genes
	gene.symbol	ensembl.id	weight
ILMN_1674221	ABCG4	ENSG00000172350	0.194813
ILMN_1814526	ADD3	ENSG00000148700	0.262273
ILMN_1670542	AK2	ENSG00000004455	-0.408912
ILMN_1692332	ALOX12B	ENSG00000179477	0.309231
ILMN_1699598	AP2M1	ENSG00000161203	-0.115428
ILMN_1738494	AQP7	ENSG00000165269	0.256291
ILMN_1759915	ARPC1A	ENSG00000013455	-0.0130741
ILMN_1792489	ARPC2	ENSG00000163466	0.344752
ILMN_1801605	BIRC6	ENSG00000115760	-0.0751718
ILMN_1724658	BNIP3	ENSG00000176171	-0.409131
ILMN_1778374	BSG	ENSG00000172270	-0.0583596
ILMN_1798728	C19orf2	ENSG00000105176	0.159975
ILMN_1726574	CACYBP	ENSG00000116161	-0.0371374
ILMN_1672611	CDH11	ENSG00000140937	-0.306016
ILMN_1782439	CNN3	ENSG00000117519	-0.421366
ILMN_1742534	COL4A5	ENSG00000188153	0.605354
ILMN_1690392	COMMD3	ENSG00000148444	0.197013
ILMN_1704477	COX5A	ENSG00000178741	0.205343
ILMN_1726852	CPOX	ENSG00000080819	-0.0301164
ILMN_1753243	DNAJB11	ENSG00000090520	-0.24059
ILMN_1672503	DPYSL2	ENSG00000092964	-0.0779909
ILMN_1678564	DVL1	NA	0.2158
ILMN_1756767	EIF5B	ENSG00000158417	-0.209722
ILMN_1660727	ENPP5	ENSG00000112796	0.063589
ILMN_1684534	EPB41L1	ENSG00000088367	0.186097
ILMN_1727041	EWSR1	ENSG00000182944	-0.0675279
ILMN_1714271	FAM19A3	ENSG00000184599	0.167835
ILMN_1777261	FAM3C	ENSG00000196937	0.301056
ILMN_1683664	FAM60A	NA	-0.0850904
ILMN_1774971	FAM8A1	ENSG00000137414	0.444268
ILMN_1739199	FLJ00038	NA	0.00427205
ILMN_1788468	FLJ10154	ENSG00000134884	0.152023
ILMN_1657682	GFM1	ENSG00000168827	-0.02751
ILMN_1753680	GPR161	NA	0.217303
ILMN_1724250	GRN	ENSG00000030582	-0.220858
ILMN_1742577	GTPBP4	ENSG00000107937	-0.35727
ILMN_1707858	H2AFZ	ENSG00000164032	0.231967
ILMN_1732705	HCFC1	ENSG00000172534	-0.0706046
ILMN_1797031	HSPBAP1	ENSG00000169087	-0.0601526
ILMN_1715674	ITPK1	ENSG00000100605	-0.172478
ILMN_1803018	KIFC2	ENSG00000167702	0.280265
ILMN_1701581	LAD1	ENSG00000159166	0.135705
ILMN_1684563	LOC139886	ENSG00000186767	-0.200762
ILMN_1713985	MAF1	ENSG00000179632	0.310257
ILMN_1751136	MAP1B	ENSG00000131711	0.0754844
ILMN_1656144	MAPKAPK2	ENSG00000162889	0.367885
ILMN_1722438	MGAT4B	ENSG00000161013	0.257019
ILMN_1721526	MORC4	ENSG00000133131	-0.454916
ILMN_1712452	MPHOSPH1	ENSG00000138182	-0.324526
ILMN_1732216	NARS	ENSG00000134440	0.179833
ILMN_1669033	NCOA1	ENSG00000084676	0.00744924
ILMN_1751258	NDUFA4	ENSG00000189043	0.0230979
ILMN_1786718	NDUFV1	ENSG00000167792	0.175016
ILMN_1799062	NFKB2	ENSG00000077150	-0.516825
ILMN_1669635	NUP85	ENSG00000125450	0.026057
ILMN_1717586	OPTN	ENSG00000123240	0.489511
ILMN_1724825	PCBP2	ENSG00000197111	0.527828
ILMN_1761131	PECI	ENSG00000198721	0.544693
ILMN_1733831	PGBD5	NA	0.223301
ILMN_1675131	PIH1D1	ENSG00000104872	-0.116138
ILMN_1768754	PILRB	ENSG00000121716	0.503379
ILMN_1717780	PLEC1	ENSG00000178209	-0.268249
ILMN_1695290	PLEKHC1	ENSG00000073712	-0.697667
ILMN_1701855	PPP1CC	ENSG00000186298	0.291835
ILMN_1669273	PPT1	ENSG00000131238	0.243078
ILMN_1737988	PRNP	ENSG00000171867	0.130253
ILMN_1771538	PSCA	ENSG00000167653	0.120471
ILMN_1764508	PTK6	ENSG00000101213	-0.140811
ILMN_1759954	PTMA	ENSG00000187514	0.294392
ILMN_1793433	RAB10	ENSG00000084733	-0.0424659
ILMN_1763765	RAD1	NA	0.384281
ILMN_1725312	RASA1	ENSG00000145715	0.156471
ILMN_1734198	RNGTT	ENSG00000111880	-0.435523
ILMN_1728907	SCAMP1	ENSG00000085365	0.0699166
ILMN_1805996	SIN3A	NA	0.861098
ILMN_1798577	SLC6A11	ENSG00000132164	-0.015467
ILMN_1683562	SNRPG	NA	-0.22559
ILMN_1769280	SPRY1	ENSG00000164056	-0.0694933
ILMN_1775486	SSPN	ENSG00000123096	0.0175644
ILMN_1789954	SYT11	ENSG00000132718	0.465886
ILMN_1815610	SYT12	ENSG00000173227	-0.0456138
ILMN_1795400	TBCD	ENSG00000141556	-0.0244672
ILMN_1674243	TFRC	NA	-0.282941
ILMN_1726786	TNRC6B	NA	0.348892
ILMN_1793831	TRADD	ENSG00000102871	-0.330808
ILMN_1725079	TSPAN31	ENSG00000135452	0.180301
ILMN_1800261	TUBA1B	ENSG00000123416	0.161641
ILMN_1659437	TXNL5	ENSG00000129235	-0.140586
ILMN_1683609	UBE1	ENSG00000130985	0.537904
ILMN_1682443	UBE2D3	ENSG00000109332	0.230477
ILMN_1793651	UBE2N	ENSG00000177889	0.209922
ILMN_1683817	UBE2Q2	ENSG00000140367	0.021479
ILMN_1701749	UQCRFS1	ENSG00000169021	0.262177
ILMN_1710675	XBP1	ENSG00000100219	-0.291566
ILMN_1691466	YES1	ENSG00000176105	-0.0419647
ILMN_1745784	ZNF324	ENSG00000083812	0.527244
ILMN_1660193	ZNF529	ENSG00000186020	0.186972
ILMN_1737211	ZNF585A	ENSG00000196967	0.0764676
ILMN_1712798	ZNF608	ENSG00000168916	0.64147
ILMN_1776109	ZNF622	ENSG00000173545	-0.178863

## Sheet: split3_genes
	gene.symbol	ensembl.id	weight
ILMN_1814316	A2BP1	NA	0.48841
ILMN_1658176	ABCG1	ENSG00000160179	0.308061
ILMN_1674221	ABCG4	ENSG00000172350	0.194813
ILMN_1795996	AFTPH	ENSG00000119844	-0.0506855
ILMN_1737945	ALG2	ENSG00000119523	0.920422
ILMN_1692332	ALOX12B	ENSG00000179477	0.309231
ILMN_1679256	AP3B2	ENSG00000103723	0.531171
ILMN_1738494	AQP7	ENSG00000165269	0.256291
ILMN_1658684	ATP9B	ENSG00000166377	0.869146
ILMN_1801605	BIRC6	ENSG00000115760	-0.0751718
ILMN_1760246	BSN	ENSG00000164061	0.396536
ILMN_1669610	C19orf57	ENSG00000132016	-0.10604
ILMN_1726574	CACYBP	ENSG00000116161	-0.0371374
ILMN_1677505	CCL21	ENSG00000137077	-0.107138
ILMN_1723520	CD1A	ENSG00000158477	0.201272
ILMN_1714592	CDA	ENSG00000158825	0.282311
ILMN_1691641	CITED1	NA	0.192141
ILMN_1795190	CLDN2	ENSG00000165376	0.0947765
ILMN_1810054	CNN1	ENSG00000130176	-0.707751
ILMN_1773113	CNTF	ENSG00000186660	0.271653
ILMN_1689515	CPLX3	ENSG00000213578	0.375764
ILMN_1726852	CPOX	ENSG00000080819	-0.0301164
ILMN_1753449	CST1	ENSG00000170373	0.124417
ILMN_1673843	CST2	ENSG00000170369	0.0906706
ILMN_1752451	CTSH	ENSG00000103811	-0.224209
ILMN_1758128	CYGB	ENSG00000161544	0.105994
ILMN_1729191	CYP2C19	ENSG00000165841	0.328164
ILMN_1737152	DAO	ENSG00000110887	0.265674
ILMN_1714271	FAM19A3	ENSG00000184599	0.167835
ILMN_1739199	FLJ00038	NA	0.00427205
ILMN_1738414	G6PC	NA	0.0227707
ILMN_1791143	GAB2	ENSG00000033327	0.0466736
ILMN_1760208	GDAP1L1	ENSG00000124194	0.175548
ILMN_1657682	GFM1	ENSG00000168827	-0.02751
ILMN_1703765	GPR12	ENSG00000132975	0.301261
ILMN_1753680	GPR161	NA	0.217303
ILMN_1724250	GRN	ENSG00000030582	-0.220858
ILMN_1680987	HAND1	ENSG00000113196	0.243775
ILMN_1700428	HLA-DOB	ENSG00000204273	0.365017
ILMN_1701581	LAD1	ENSG00000159166	0.135705
ILMN_1684563	LOC139886	ENSG00000186767	-0.200762
ILMN_1758924	LRFN2	ENSG00000156564	0.162706
ILMN_1675268	LRP4	ENSG00000134569	0.553965
ILMN_1668863	LYPD1	ENSG00000150551	0.0893811
ILMN_1656144	MAPKAPK2	ENSG00000162889	0.367885
ILMN_1722438	MGAT4B	ENSG00000161013	0.257019
ILMN_1660114	MMRN1	ENSG00000138722	0.308149
ILMN_1798624	MOCS1	ENSG00000124615	0.0949033
ILMN_1654217	MPP2	ENSG00000108852	-0.271
ILMN_1669033	NCOA1	ENSG00000084676	0.00744924
ILMN_1751258	NDUFA4	ENSG00000189043	0.0230979
ILMN_1666326	NDUFB9	ENSG00000147684	0.163825
ILMN_1760142	NGRN	ENSG00000182768	0.457741
ILMN_1803030	NOS1	ENSG00000089250	0.104525
ILMN_1742547	NRP1	ENSG00000099250	-0.153217
ILMN_1669635	NUP85	ENSG00000125450	0.026057
ILMN_1737631	PAQR6	ENSG00000160781	0.18849
ILMN_1724825	PCBP2	ENSG00000197111	0.527828
ILMN_1733831	PGBD5	NA	0.223301
ILMN_1812552	PHCA	ENSG00000078124	-0.0162372
ILMN_1790352	PIGZ	ENSG00000119227	0.0299922
ILMN_1675131	PIH1D1	ENSG00000104872	-0.116138
ILMN_1766275	PIK3CD	ENSG00000171608	-0.395895
ILMN_1717780	PLEC1	ENSG00000178209	-0.268249
ILMN_1695290	PLEKHC1	ENSG00000073712	-0.697667
ILMN_1751445	PPY	ENSG00000108849	0.00614067
ILMN_1734773	PRSS1	ENSG00000173636	0.00299566
ILMN_1810537	PRSS16	ENSG00000112812	0.122194
ILMN_1771538	PSCA	ENSG00000167653	0.120471
ILMN_1660364	PSCD4	ENSG00000100055	-0.108139
ILMN_1793433	RAB10	ENSG00000084733	-0.0424659
ILMN_1763765	RAD1	NA	0.384281
ILMN_1725312	RASA1	ENSG00000145715	0.156471
ILMN_1657888	SALL1	ENSG00000103449	0.16531
ILMN_1728907	SCAMP1	ENSG00000085365	0.0699166
ILMN_1668387	SCARB1	ENSG00000073060	-0.0263335
ILMN_1655347	SCGB1A1	ENSG00000149021	0.128453
ILMN_1756328	SETD3	ENSG00000183576	0.365462
ILMN_1712231	SH3YL1	ENSG00000035115	-0.150156
ILMN_1666972	SLC5A2	ENSG00000140675	0.435577
ILMN_1798577	SLC6A11	ENSG00000132164	-0.015467
ILMN_1698846	SLC8A2	ENSG00000118160	0.118392
ILMN_1683562	SNRPG	NA	-0.22559
ILMN_1769280	SPRY1	ENSG00000164056	-0.0694933
ILMN_1753648	SPRYD5	ENSG00000124900	0.111931
ILMN_1714170	SPSB1	ENSG00000171621	0.304002
ILMN_1706548	SPTBN4	ENSG00000160460	0.807762
ILMN_1701991	SYNJ1	ENSG00000159082	-0.270661
ILMN_1815610	SYT12	ENSG00000173227	-0.0456138
ILMN_1795400	TBCD	ENSG00000141556	-0.0244672
ILMN_1695000	TFIP11	ENSG00000100109	0.377819
ILMN_1724738	TFR2	ENSG00000106327	0.0851306
ILMN_1751901	TMEM163	ENSG00000152128	0.570638
ILMN_1725079	TSPAN31	ENSG00000135452	0.180301
ILMN_1793659	TUBA8	ENSG00000183785	0.099988
ILMN_1793651	UBE2N	ENSG00000177889	0.209922
ILMN_1745499	UXT	ENSG00000126756	0.081914
ILMN_1693060	VEGFA	ENSG00000112715	-0.582832
ILMN_1745784	ZNF324	ENSG00000083812	0.527244
ILMN_1776109	ZNF622	ENSG00000173545	-0.178863

## Sheet: split4_genes
	gene.symbol	ensembl.id	weight
ILMN_1796801	ABCA8	ENSG00000141338	0.84813
ILMN_1673639	ABI3BP	ENSG00000154175	0.358689
ILMN_1764090	AK3L1	ENSG00000162433	-0.32949
ILMN_1684836	AKAP12	ENSG00000131016	0.194117
ILMN_1709348	ALDH1A1	ENSG00000165092	0.861087
ILMN_1736412	AMHR2	ENSG00000135409	1.07066
ILMN_1691410	BAMBI	ENSG00000095739	0.262093
ILMN_1770085	BTG2	ENSG00000159388	0.332837
ILMN_1713561	C20orf103	ENSG00000125869	0.482764
ILMN_1687848	C7	ENSG00000112936	0.777925
ILMN_1717990	CALD1	ENSG00000122786	-0.995921
ILMN_1794863	CAMK2N1	ENSG00000162545	-0.46824
ILMN_1677505	CCL21	ENSG00000137077	-0.107138
ILMN_1672611	CDH11	ENSG00000140937	-0.306016
ILMN_1784602	CDKN1A	ENSG00000124762	-0.70541
ILMN_1657803	CFH	ENSG00000000971	-0.144092
ILMN_1789733	CLIP3	ENSG00000105270	0.195383
ILMN_1810054	CNN1	ENSG00000130176	-0.707751
ILMN_1708486	CNN2	ENSG00000064666	-1.41424
ILMN_1684554	COL16A1	ENSG00000084636	-0.654568
ILMN_1785272	COL1A2	ENSG00000164692	-1.34872
ILMN_1735192	COLEC11	ENSG00000118004	1.08623
ILMN_1699829	CTGF	NA	-0.743737
ILMN_1721901	CTNNAL1	ENSG00000119326	0.281936
ILMN_1758128	CYGB	ENSG00000161544	0.105994
ILMN_1768227	DCN	ENSG00000011465	-1.00629
ILMN_1666672	DCN	ENSG00000011465	-1.10047
ILMN_1730553	DDR2	ENSG00000162733	-0.0766207
ILMN_1797519	DLK1	ENSG00000185559	0.449046
ILMN_1652975	DLK1	ENSG00000185559	0.61129
ILMN_1781285	DUSP1	ENSG00000120129	-0.63362
ILMN_1796629	EDNRA	ENSG00000151617	-1.51019
ILMN_1735877	EFEMP1	ENSG00000115380	-0.777277
ILMN_1762899	EGR1	ENSG00000120738	-0.141305
ILMN_1720637	EPB41L3	ENSG00000082397	-0.609694
ILMN_1740045	ESR2	ENSG00000140009	1.22605
ILMN_1708105	EZH2	ENSG00000106462	0.225687
ILMN_1677038	FLJ21986	ENSG00000106034	0.261757
ILMN_1669523	FOS	ENSG00000170345	-0.428437
ILMN_1730706	FOSB	ENSG00000125740	-0.0857549
ILMN_1749866	GATA4	ENSG00000136574	1.07772
ILMN_1655236	GFPT2	ENSG00000131459	-1.27404
ILMN_1789627	GP1BB	NA	-0.247693
ILMN_1726666	GPX3	ENSG00000211445	-0.292544
ILMN_1769753	HBB	ENSG00000188170	-0.273376
ILMN_1714523	HEPH	ENSG00000089472	-0.553928
ILMN_1694268	HES6	ENSG00000144485	-0.184311
ILMN_1789512	HIST1H2AL	ENSG00000198374	-0.303076
ILMN_1721283	HSPB6	ENSG00000004776	0.606886
ILMN_1676563	HTRA1	ENSG00000166033	0.153397
ILMN_1665865	IGFBP4	ENSG00000141753	-0.22355
ILMN_1750324	IGFBP5	ENSG00000115461	-0.0312133
ILMN_1660306	ITGA8	ENSG00000077943	-0.265918
ILMN_1667434	ITM2A	ENSG00000078596	0.0122169
ILMN_1769575	JAM3	NA	-0.241412
ILMN_1669768	JUN	ENSG00000177606	-0.0042706
ILMN_1735930	KLF2	ENSG00000127528	-0.384819
ILMN_1702789	KNDC1	ENSG00000171798	0.505654
ILMN_1701424	LAMC2	ENSG00000058085	-0.739223
ILMN_1657373	LEPREL1	ENSG00000090530	-0.225981
ILMN_1766914	MFAP4	ENSG00000166482	-0.390313
ILMN_1718972	MFSD3	ENSG00000167700	0.353183
ILMN_1651958	MGP	ENSG00000111341	0.101173
ILMN_1660086	MYH11	ENSG00000133392	-0.0595906
ILMN_1730845	NDN	ENSG00000182636	0.122918
ILMN_1772351	NR4A1	ENSG00000123358	-0.061208
ILMN_1661178	NR4A1	ENSG00000123358	-0.0286703
ILMN_1807298	NR4A3	ENSG00000119508	0.118335
ILMN_1742547	NRP1	ENSG00000099250	-0.153217
ILMN_1738684	NRXN2	ENSG00000110076	0.9973
ILMN_1660793	PAQR4	ENSG00000162073	-0.106791
ILMN_1810836	PDE5A	ENSG00000138735	-0.394385
ILMN_1681949	PDGFRA	ENSG00000134853	0.109963
ILMN_1675331	PEG3	ENSG00000198300	0.88423
ILMN_1781388	PGM5	ENSG00000154330	0.720006
ILMN_1740586	PLA2G2A	ENSG00000188257	0.229452
ILMN_1785646	PMP22	ENSG00000109099	-0.876269
ILMN_1728934	PRC1	ENSG00000198901	0.3159
ILMN_1724424	PRRT2	ENSG00000167371	0.618834
ILMN_1810537	PRSS16	ENSG00000112812	0.122194
ILMN_1708275	PTGS1	ENSG00000095303	0.203069
ILMN_1791826	RAB25	ENSG00000132698	-0.262448
ILMN_1753278	RASL11B	ENSG00000128045	0.832641
ILMN_1688630	RECK	ENSG00000122707	-0.570091
ILMN_1781742	RP1-32F7.2	ENSG00000179083	0.0418461
ILMN_1655595	SERPINE2	ENSG00000135919	0.234113
ILMN_1810172	SFRP4	ENSG00000106483	-0.756262
ILMN_1702487	SGK	NA	-0.0667475
ILMN_1683859	SLC7A1	ENSG00000139514	-0.336751
ILMN_1791702	SMARCA2	ENSG00000080503	-0.10547
ILMN_1701895	STAR	ENSG00000147465	1.15694
ILMN_1691884	STC2	ENSG00000113739	-0.194898
ILMN_1686981	SULF2	ENSG00000196562	-0.473188
ILMN_1810875	SYNGR1	ENSG00000100321	-0.282844
ILMN_1719599	SYTL4	ENSG00000102362	0.231216
ILMN_1766712	TCF21	ENSG00000118526	0.783625
ILMN_1743933	TSHZ3	ENSG00000121297	-0.647935
ILMN_1803882	VEGFA	ENSG00000112715	-0.736614
ILMN_1782538	VIM	ENSG00000026025	-0.336564
ILMN_1812461	WISP2	ENSG00000064205	0.409083
