# Supplementary material for: Angiogenic mRNA and microRNA Gene Expression Signature Predicts a Novel Subtype of Serous Ovarian Cancer
Source: PLoS One. 2012 Feb 13;7(2):e30269. doi: 10.1371/journal.pone.0030269 (PMC3278409; doi:10.1371/journal.pone.0030269)
Supplement: File S2 — An Excel spreadsheet containing the consensus set microRNAs significant for classifying the samples as S1g0 or S1g1 in all cross-validation classifiers. (XLSX) [file pone.0030269.s007.xlsx]

## Sheet: microRNA supporting Split 1
MiR	alternative name	Source	chromosomal location	sequence
hsa-miR-202	MIRN202; hsa-mir-202	HGNC:32080	10q26.3	Chromosome: 10; NC_000010.10 (135061015..135061124, complement)
hsa-miR-202*	MIRN202; hsa-mir-202	HGNC:32080	10q26.3	Chromosome: 10; NC_000010.10 (135061015..135061124, complement)
hsa-miR-506	MIRN506; hsa-mir-506	HGNC:32143	Xq27.3	Chromosome: X; NC_000023.10 (146312238..146312361, complement)
hsa-miR-508	MIRN508; hsa-mir-508	HGNC:32145	Xq27.3	Chromosome: X; NC_000023.10 (146318431..146318545, complement)
hsa-miR-509	MIRN509; MIRN509-1; hsa-mir-509	HGNC:32146	Xq27.3	Chromosome: X; NC_000023.10 (146342050..146342143, complement)
hsa-miR-514	MIRN514-1	HGNC:MIR514-1	Xq27.3	Chromosome: X; NC_000023.10 (146360765..146360862, complement)
